# Supplementary material for: Enhanced Fe-TiO2 Solar Photocatalysts on Porous Platforms for Water Purification
Source: Nanomaterials (Basel). 2022 Mar 18;12(6):1005. doi: 10.3390/nano12061005 (PMC8955547; doi:10.3390/nano12061005)
Supplement: Supplementary file 1 [file nanomaterials-12-01005-s001.zip]

Archive with 1 entries (1 files):
- nanomaterials-1601940-supplementary.pdf
